# Supplementary material for: Heme-Mediated Induction of CXCL10 and Depletion of CD34+ Progenitor Cells Is Toll-Like Receptor 4 Dependent
Source: PLoS One. 2015 Nov 10;10(11):e0142328. doi: 10.1371/journal.pone.0142328 (PMC4640861; doi:10.1371/journal.pone.0142328)
Supplement: S1 Table — (XLSX) [file pone.0142328.s002.xlsx]

## Sheet: Non-Malaria
AGE	WBC	RBC	HGB	PLT	Heme µM	HO-1 ng/mL	CXCL10 pg/ml	SEX
1	6.5	3.78	11.9	292	23.125	2.084	154.29	F
1	10	4.88	10.2	32.8	27.4626	0.245903	1390.3	F
1.5					15.9486	1.69154	1550.8	F
2	9	3.82	12.1	232	32.75	2.346	47.03	F
2	10.8	4.67	11.5	217	11.1875	3.462	81.31	F
2	9.6	4.25	13	228	29.625	0.99	95.29	F
2	5.2	4.59	13.4	272	55.125	1.598	113	F
3	5.3	3.91	12.2	242	40	2.623	81.31	F
3	7.9	4.45	11.5	366	17.875	1.212	95.29	F
3	5.2	5	12.8	218	52.375	3.107	99.3	F
4	6.5	5.73	15.5	223	28.125	1.986	222.14	F
4	7.7	2.75	6.5	19.9	106.015	14.0389	292.191	F
4	7.1	4.46	11.9	364	19.0625	2.666	415.8	F
4	7.4	4.41	10.9	34	10.16	0.7809	601.236	F
9	5.8	3.61	10.4	212	28.125	3.123	377.59	F
9	5.3	4.26	10.6	32.8	26.2161	2.46751	1323.37	F
10	4.7	4.34	12.3	36.1	84.4493	0.261159	47.96	F
12	7.58	4.53	12.2	274	51.75	2.623	111.33	F
12	7.87	4.12	12.2	350	12.25	2.035	113	F
12	6.9	4.51	12.3	284	28.125	0.78	210.31	F
13	6.65	4.37	11.2	247	24.125	2.056	81.31	F
13	4.83	3.82	11	316	11.5625	0.98	83.16	F
13	7.37	5.16	13.9	466	23.125	2.084	111.33	F
13	6.28	4.46	12.1	252	40	1.933	138.19	F
13	6.13	4.43	12.3	426	16.125	2.272	176.66	F
13	8.3	4.58	12.7	240	32.75	2.346	180.37	F
13	8.44	4.34	12	285	22.5625	1.212	198.11	F
13	6.81	3.96	9.8	371	29.625	1.269	415.8	F
13	9.07	4.51	12.9	163	19.9375	2.503	433.02	F
13	7.81	4.31	12.4	235	29.625	1.96	433.02	F
13	7.19	4.17	12.4	441	55.125	2.031	583.7	F
14	7.32	4.4	12.4	339	46	1.42	79.56	F
14	7.08	4.84	13.3	177	12	0.98	83.16	F
14	6.13	4.42	12.5	176	13	1.965	83.85	F
14	7.2	4.43	12.3	277	24.0625	2.346	95.29	F
14	7.28	4.32	11.4	240	52.375	3.107	99.3	F
14	5.88	4.43	11.5	271	23.5625	1.851	111.33	F
14	7.18	4.85	12.5	314	28.125	1.872	113.15	F
14	6.65	5.21	11.2	240	23.4375	1.44	113.15	F
14	7.94	4.54	12.7	221	29.625	1.224	138.19	F
14	10.01	4.42	12.1	293	17.625	2.056	154.29	F
14	7.13	4.06	12.3	325	30.5	1.598	154.29	F
14	7.58	4.78	12.6	374	20.4375	2.031	188.87	F
14	7.37	4.3	12.6	285	24.25	1.424	210.31	F
14	4.8	4.48	12.1	296	25.4375	1.282	210.31	F
14	4.94	3.94	12.5	173	19.0625	1.73	222.14	F
14	7.22	5.37	14.8	335	30.6875	1.568	226.29	F
14	7.81	4.43	11.1	478	23.4375	0.443	377.59	F
14	7.46	4.38	12.8	367	28.125	0.72	415.8	F
14	9.21	4.49	11.6	276	28.125	1.491	433.02	F
14	7.56	4.38	11.6	315	31.125	1.814	433.02	F
15	6.02	5.05	11.6	253	29.9375	2.563	250.97	F
16	9.08	4.42	12.3	405	19.0625	0.96	198.11	F
22	5.4	4.2	9.8	30.4	16.24	0.0196142	51	F
23	5.8	3.91	10.7	32	23.7391	0.229195	80.62	F
24	6.4	3.17	10.3	29.7	34.8856		137.54	F
27	8.8	3.77	11.9	34.8	25.51	0.253531	91.5	F
27	9	4.57	10.7	32.6	11.04	1.08713	583.12	F
30	7.7	4.55	13.6	40.2	23.7152	0.224836	100.34	F
30	5.7	3.82	11.5	32.5	27.974	0.450036	107.86	F
31	6	3.17	9.5	28.8	26.0084		96.38	F
32	8.1	4.26	11.9	35.3	20.12	0.0134393	49.1	F
33	5	3.44	10.4	29.3	0			F
35					23.984	0.8799		F
37	10.2	4.24	11.8	35.9	32.4885	0.00690127	153.6	F
40	9	4.35	12.3	35.8	32.6403	0.911694	142.56	F
42	4.6	3.88	12.4	35.9	25.74	0.320728	112.02	F
1	9.8	5.77	12.8	327	32.5	2.503	88.6	M
1	3.64	5.72	15.5	254	16.25	1.712	176.55	M
1	9.8	4.82	8.6	29.5	41.6853		1023.94	M
1.6	8.5	3.95	9	29				M
2	10.3	4.55	11.1	204	19.9375	2.503	113	M
2	8.4	5.73	15.5	239	23.4375	2.442	138.19	M
2	12.8	5.48	9.8	31.2	21.4779	0.766041	811.58	M
2	9	4.52	11.9	34.6	26.02	1.46345	2499.98	M
3	8.6	4.94	11.7	369	25.4375	2.444	81.31	M
3	6.6	3.8	12.4	254	16.125	2.272	83.85	M
3	7.2	5.89	17.1	289	19.0625	2.666	88.6	M
3	7.2	4.13	11.5	289	18.875	2.254	210.31	M
3	7.8	4.63	11.9	397	33	1.269	377.59	M
3	8.6	5.89	17.1	469	25.4375	2.242	583.7	M
4	7.5	5.61	16.4	161	11.1875	3.462	81.31	M
4	7.51	5.87	17.1	173	25.4375	2.444	81.31	M
4	6.2	4.53	11.6	301	20.4375	2.031	83.85	M
4	7.51	5.87	17.1	173	32.5	2.503	88.6	M
4	7.5	5.61	16.4	161	18.9375	1.965	101.79	M
4	7.51	5.87	17.1	173	12	1.286	138.56	M
4	7.51	5.87	17.1	173	20.375	1.898	197.28	M
4	7.5	5.61	16.4	161	20.75	1.592	216.1	M
4	7.5	5.61	16.4	161	25.4375	2.242	583.7	M
5	6.55	5.73	15.5	206	17.875	1.212	95.29	M
5	4.37	4.78	14.4	208	19.9375	2.503	113	M
5	6.55	5.73	15.5	206	14	2.568	198.33	M
5	4.79	6.37	14.1	178	27.5625	1.048	201.22	M
5	4.37	4.78	14.4	208	27.25	1.682	202.6	M
5	6.55	5.73	15.5	206	23	2.285	222.14	M
5	4.37	4.78	14.4	208	30.4375	1.817	222.98	M
5	6.55	5.73	15.5	206	20.75	1.598	228.19	M
5	4.79	6.37	14.1	178	33	1.269	377.59	M
5	4.37	4.78	14.4	208	29.6875	1.872	415.8	M
6	10.1	4.89	13.5	368	21.625	2.056	222.14	M
7	14.5	3.94	10.8	31.9	14.64	0.120591	112.34	M
7	8.1	4.38	13.1	296	29.6875	1.872	415.8	M
8	4.09	6.3	15.8	108	28.875	1.851	103.29	M
8	9.5	5.86	17.1	450	21.9375	2.249	138.19	M
8	5.1	5.89	14.9	400	21.9375	2.249	138.19	M
8	5.1	5.89	14.9	400	27.25	1.861	151.91	M
8	5.1	5.89	14.9	400	14.5625	1.722	215.83	M
8	5.1	5.89	14.9	400	25.5	1.831	216.36	M
8	4.09	6.3	15.8	108	19.625	1.762	221.4	M
9	5.16	5.35	14.5	177	23.5	1.602	202.41	M
12	6.66	4.53	12.2	290	33.875	1.8	226.29	M
12	6.58	5.19	12	308	40	2.623	583.7	M
13	5.59	4.59	12	246	23	2.285	83.85	M
13	5.56	4.42	11.8	281	19.0625	1.712	99.3	M
13	6.25	4.29	11.5	392	11.375	0.988	99.3	M
13	6.04	5.27	13.2	265	16.125	2.272	113	M
13	7.59	4.46	11.8	249	25.4375	1.449	176.82	M
13	6.11	4.15	12.4	204	31.875	1.965	198.11	M
13	9.68	4.44	11.4	306	18.875	2.254	222.14	M
13	5.96	6.68	13.3	208	29.6875	1.872	226.29	M
13	8.47	4.77	11.9	227	23.4375	1.661	288.6	M
13	4.64	4.54	11.8	171	19.0625	2.666	296.41	M
13	7.8	4.25	12.1	314	26.375	1.212	377.59	M
13	6.72	3.67	11.1	314	18.75	0.982	415.8	M
13	6.52	4.44	11.8	280	33	1.269	415.8	M
13	6.24	6.56	14.8	207	25.4375	1.282	433.02	M
13	7.9	4.16	10.3	202	32.5	2.503	780.41	M
14	7.6	5.82	16	206	55.125	1.598	81.31	M
14	7.13	4.96	13	293	33.375	1.968	95.29	M
14	6.26	4.66	13	328	20.5	1.722	154.29	M
14	4.67	4.53	12	301	19.0625	1.06	176.82	M
14	7.04	4.3	12	366	29.6875	1.545	180.37	M
14	8.3	5.01	14.5	197	23	2.285	222.14	M
14	6.75	4.08	11.4	215	19.0625	2.666	288.62	M
14	5.98	6.36	14.5	354	11.1875	3.462	318.85	M
14	6.34	4.24	13.1	279	28.25	0.98	352.16	M
14	5.94	5.37	11.5	273	30.8125	1.657	780.41	M
15	10.7	4.76	12.3	35.3	24.5462	0.551375	88.725	M
15	6.55	4.9	13.1	414	21.9375	2.249	176.82	M
15	5.45	4.87	13.1	248	27.25	2.97	780.41	M
21	3.8	5.3	14.6	43	15.8113	4.3211	1176.77	M
22	4.9	5.47	15	43.8	41.5015	0.367584	131.16	M
25	15.6	5.67	13.1	42.5	14.6	0.466744	76.06	M
27	4.1	5.12	13.2	39.1	29.8437	0.911694	614.64	M
30	6.8	3.72	10.3	31.9	16.5559	0.696835	167.811	M
30	9.8	2.7	8.5	23.2	20.8387	2.5117	338.26	M

## Sheet: Malaria
AGE	WBC	RBC	HGB	PLT	Heme µM	HO-1 ng/mL	CXCL10 pg/ml	SEX
0.5	14.6	4.5	9.4	385	29.42	1.22213	2063.83	F
0.5	12	4.39	10.3	278	78.3361	0.4887		F
1	7.36	4.49	11.1	320	10.4375	4.916	933.744	F
1	10.14	4.95	11.1	91	17.5625	20.541	966.309	F
1	5.83	4.14	11.1	210	22.1875	5.503	872.53	F
1	6.94	5.52	11.8	126	25.5	4.803	816.255	F
1	3.546	3.46	8.6	125	29.8125	3.041	119.41	F
1	7.16	3.94	12.1	253	29.8125	1.56		F
1	5.86	4.4	10.9	81	30.5	3.943	590.93	F
1	6.84	3.81	11.7	137	33.6875	5.259		F
1	10.09	4.04	10.2	268	34.6875	8.12	568.149	F
1	5.6	3.7	9.4	210	37.0625	1.096	98.66	F
1	6.78	4.28	11.4	197	40.4375	2.033		F
1	10.81	4.27	10.2	217	44.375	0.662	337.96	F
1	4.81	4.65	12.2	158	45.0625	0.455	666.2	F
1	1.684	4.36	11.9	112	48.625	1.749		F
1	5.8	4.74	12.3	263	52.25	1.124	1288.79	F
1	4.84	3.65	9.1	209	53.6875	0.624	252.03	F
1	6.99	4.29	12.2	384	54.125	1.687		F
1	5.2	3.15	9.3	65	72.1875	9.57	813.9	F
1	8.69	5.11	12.9	313	117.625			F
2	3.48	4.16	10.5	104	14.4375	17.579	858.24	F
2	6.9	3.85	9.9	143	14.6065	3.8299	1479.12	F
2	5.37	4.06	10.4	242	15.6875	4.568	900.38	F
2	3.97	4.9	13.4	131	17.125	1.081	576.11	F
2	9.7	2.54	7.7	196	22.3125	7.249	101.62	F
2	6.8	4.5	13.6	99	22.625	0.32	1162.91	F
2	6.72	4.36	11.4	88	24.875	19.719	915.801	F
2	8.6		13.1	105	26.875	0.366	511.35	F
2	8.35	3.76	10.5	246	27.0625			F
2	4.84	3.88	10.5	80	27.75	1.843		F
2	7.36	4.09	11.6	190	27.875	2.57		F
2	3.8	3.9	10.6	197	29.4375	1.471		F
2	13	4.53	11.2	154	31.37	1.10873	1586.51	F
2	9.2	4.52	9	422	33.06	0.949789	2518.87	F
2	5.37	4.86	13.4	164	33.875	1.75	79.56	F
2	2.69	4.53	11.7	98	33.875	3.15	398.68	F
2	15.1	4.71	10.6	753	35.6875	4.549		F
2	5.56	4.84	13.4	81	37.25	6.962		F
2	1.1	3.58	9.4	24	41.4375	1.784		F
2	8.31	3.35	9.5	143	46	3.355		F
2	5.6	4	11.1	240	52.3125	1.37	110.86	F
2	6.36	3.46	8.2	56	53.4375	8.725		F
2	4.13	5.21	12.7	212	55.25	0.664		F
2	5.76	3.6	8.8	184	56.5	3.228	341.18	F
2	4.75	4.69	13.5	97	61.875	6.204		F
2	7.93	4.45	11.8	145	65.0625			F
2		3	10.5	67	65.4375	1.288		F
2	5.37	5.05	13.6	102	82.5	1.763		F
2	6.32	4.86	11.6	162	86.625	1.737		F
2	1.65	4.96	14.1	148	115.5	1.346		F
2	5.83	4.44	13.2	146	--	0.922		F
3	8.21	5.09	12.6	298	8.9375	1.561		F
3	4.68	4.64	10.1	176	14	2.568	635.72	F
3	8.61	3.43	9.9	106	16.3125	6.308	457.84	F
3	5.14	4.51	12.4	173	17.75	1.118	661.88	F
3	4.56	3.85	11.5	165	24.4375	4.599	892.47	F
3	10.02	4.25	15.3	_	26.6875	4.207		F
3	8.66	4.08	10.9	148	27.25	0.154	1123.31	F
3	6.94	3.13	8.5	158	30.5	1.368	670.61	F
3	4.15	3.51	10.3	211	31.125	1.664		F
3	2.27	4.51	12.4	39	32.8125	1.631		F
3	6.59	3.52	9.7	103	33.125	1.311	598.27	F
3	7.37	4.04	8.4	179	33.875	5.944		F
3	8.6		12.5	140	37.9375	7.705	608.85	F
3	5.55	4.55	13.1	292	43.9375	2.219		F
3	6.1	4.28	12.2	319	45.5625	0.382	796.27	F
3		5.64	15.5	48	56.9375	7.196		F
3	5.71	4.35	12.3	153	59.875	1.442	1023.73	F
3	6.34	4.35	11.6	265	68.3125	1.874		F
3	3.18	5.36	15.4	156	71.8125	0.666		F
3	6.27	4.89	12.2	341	73.75	1.513		F
3		4.94	13.7	39	76.9375		292.9	F
3	4.32	4.78	12.9	49	98.625	7.305		F
3	2.76	5.41	14.2	26	118.188	1.071		F
4	4.9	4.23	12.1	52	17.4375	22.135	1075.36	F
4	4.17	4.42	12.3	240	20.375	9.421		F
4	9.3	3.79	8.5	37	20.43	6.64562	2276.19	F
4	7.06	4.41	13.3	149	20.8125	0.788	296.41	F
4	7.1	2.44	6.7	109	21	0.173	312.62	F
4	4.64	4.12	10.1	48	22.625	2.297		F
4	8.36	4.89	14.3	239	23.75		1309.53	F
4		4.48	10	14	27.125	6.043		F
4	9.3	4.2	10.4	199	28.9375	16.018	905.48	F
4	7.13	3.78	11.3	266	34.1875	1.944		F
4	4.94	2	5.8	225	35.875	5.675		F
4	3.86	4.26	13.3	145	37.25	0.169	291.41	F
4	3.65	3.76	12.2	76	37.9375	2.48	336.08	F
4	5.71	5.43	11.8	175	45.4375	1.578		F
4	5.45	5.73	11.9	199	50.0625	1.089	485.39	F
4	6.68	4.46	11.4	112	57.5	4.543		F
4	5.16	4.43	12.5	64	66.75	0.654	661.88	F
4	1.55	5.44	12.4	76	70	2.498		F
4	6.44	4.51	12.4	321	72	1.186		F
4	4.18	3.97	12.3	140	73.9375	2.18		F
4	10.6	4.55	12.5	199	79.5	1.784		F
4	6.78	5.1	13.3	168	86.75	3.548	586.39	F
4	1.89	4.54	13.7	245	89.375	1.317		F
4	3.52	6.23	17.8	72	101	5.989		F
4	4.12	4.19	11	99	122.375	0.794	674.15	F
4	2.82	5.35	15.8	146	--	2.118		F
5	5.8	3.93	10.8	257	13.6129	1.8868	1919.06	F
5	3.6	3.09	9.6	139	19.125	0.554	48.85	F
5	6.82	5.05	10.2	157	21.5	21.756	818.581	F
5	5.6	4.51	12.5	193	25.521	0.646177	1600.9	F
5	6	4.47	11.3	308	25.625	7.291		F
5	8.83	3.73	11.1	79	27.25	22.022	924.42	F
5	6.82	3.6	9.3	116	27.3125	10.386	766.088	F
5	4.92	4.77	12.4	234	28.1875	13.426	465.92	F
5	4	3.83	9.8	136	31.0625	2.28		F
5	1.11	5.32	12.7	64	33.875	5.034	457.04	F
5	6.62	5.38	11.8	53	33.875	2.618	512.61	F
5	7.86	5.99	13.5	116	33.875	4.339		F
5	9.15	4.27	12.3	147	39.0625	1.886	398.78	F
5	12.58	3.21	7.8	62	44	9.865		F
5	7.1	4.52	7.6	723	46.4375	0.325	79.78	F
5	7.02	4.7	11.5	164	46.875	3.902		F
5	5.06	4.49	12.9	78	50.875	1.599		F
5	4.85	4.24	10	161	62.1875	3.608		F
5	8.49	1.66	5.2	170	64.125	0.645		F
5	1.9	4.31	11.1	55	66.4375	6.182		F
5	5.84	4.71	12.9	158	85.625	1.544		F
5	6.3	3.88	12.5	76	87.8125	1.662	834.56	F
5	7.01	4.9	12.6	396	91.9375	0.668	661.88	F
5	3.69	4.35	10.3	172	96.9375	4.49		F
5	8.2	3.76	9.7	94		10.12	960.17	F
5	7.84	4.61	11.7	60	--	5.367	624.58	F
6	7.5	3.96	10.4	191	17.17	3.99493	2217.17	F
6	6.6	4	10.4	160	17.4508	0.8534	2414.62	F
6	9.68	5.87	10.8	283	23.5	1.602	1075.36	F
6	11.26	4.34	11.4	158	29.1875	11.571	1035.18	F
6	7.65	5.07	12.4	65	30.4375	6.817	1022.47	F
6	5.63	4.54	12.6	148	32.5625	5.449		F
6	5.2	4.18	12.3	134	38.0625	2.704		F
6	4.2	1.17	11.5	185	42.8125	12.209	917.849	F
6	5.88	3.08	8.4	99	46.5	24.272	530.46	F
6	3.31	5.18	14.4	131	47.1875	2.229	48.93	F
7	7.27	4.42	12.9	174	18.125	4.729	701.138	F
7	5.27	4.09	11.5	221	20.75	15.592	1035.18	F
7	4.4	4.45	9.9	277	25.21	0.863533	152.385	F
7	2.71	3.98	12.1	90	27.1875	0.645		F
7	6.18	3.86	9.4	110	28.1875	13.426	849.2	F
7	5.6	3.95	10.7	239	34.1345	1.03991	112.98	F
7	5.29	5.06	12.3	290	35.5			F
7	4.9	4.65	12.2	497	35.6875	1.19		F
7	5.1	4.56	11.8	118	46.8125	5.441		F
7	2.7	4.39	8.1	138	61.5	0.446		F
7	8.31	4.88	12.7	66	78.875	2.055	946.63	F
8	5.5	4.18	11.9	152	16.8546	2.1289	1188.24	F
8	6.97	4.6	12.6	138	18.4375	3.044	352.21	F
8	6.9	4.04	9.8	346	18.49		108.594	F
8	5.49	4.05	9.5	141	23.1875	1.062	83.7	F
8	7.74	4.68	11.8	99	27.5625	18.049	924.42	F
8	11.55	4.51	11.3	156	28.3125	5.696	803.47	F
8	4.1	4.88	13.1	84	37.6875	1.103	919.99	F
8	10.21	5.42	11.5	112	46.3125	11.493	811.099	F
8	3.05	5.05	14	266	50.25	0.85		F
8	4.5	4.2	8.2	237	60.125	0.23		F
8	9.93	4.42	13.2	321	74.875	0.28		F
9	6.3	4.28	11.7	144	19.125	0.87	666.2	F
9	8.58	4.72	11.8	202	22.5	13.947	840.851	F
9	8.5	3.56	9.9	101	30	5.554	655.62	F
9	10.99	3.87	10.9	93	32.5	3.931		F
9	4.18	4.74	13.8	112	41.25	8.204	904.49	F
9	6	4.35	12.7	317	45.1875	0.57	277.54	F
9	10.58	2.86	7.9	93	57.1875	1.885	655.62	F
9	5.55	4.48	13.9	153	59	2.551	655.62	F
9	9	3.21	9.4	285	64.375	2.567	485.39	F
9	8.79	3.62	10.6	148	69.625	0.98		F
9	6.86	4.89	12.8	228	86	0.107		F
9	9.68	5.14	12.5	267	--	5.853	698.85	F
10	5.4	3.73	9.6	213	14.3705	2.276	459.369	F
10	6.8	4.96	12.3	223	21.5625	2.362	1075.36	F
10	5.85	4.7	12.4	194	45.5625	2.165	1063.86	F
10	6.16	4.97	14.6	156	47.5	1.051	552.19	F
11	6.3	0.91	9.9	97	14.66	1.95288	1540.17	F
11	4.9	4.06	10.3	114	19.55	6.28557	1428.01	F
11	6.64	4.32	13.8	149	33.125	6.116	513.03	F
11	8.98	4.42	12.9	186	57.8125	1.085	467.49	F
12	4.73	4.62	12.1	143	20.5625	3.548	625.96	F
12	3.4	4.87	12.9	160	24.133	1.073	1572.56	F
12	3.41	4.13	12.1	157	28.125	0.425	146.64	F
12	8.42	5.01	11.7	56	50.625	1.662		F
12	2.94	4.17	11.1	119	74.8125	1.085	379.33	F
13	7.2	4.59	11.6	142	20.1212	1.177	1935.46	F
13	4.44	4.55	12.6	129	21.8	2.60029	378.726	F
13	7.6	3.69	10.1	243	21.8353	0.8936	1143.08	F
13	5.8	3.7	9.3	110	29.63	10.0208	1129.52	F
15	8.4	2.86	8.2	173	13.1657	1.4162	486.222	F
17	4.6	3.4	10.2	53	22.1085	8.6544	2311.35	F
17	2.8	4.04	9.7	69	23.036	4.16647	107.745	F
17	3.7	3.73	11.3	40	25.0025	6.173	1414.51	F
17	5.2	4.21	8.6	175	34.8376	2.39289	1316.12	F
18	10.8	4.2	12.2	267	19.4505	5.8172	2910.25	F
18	4.8	2.93	9.4	98	24.3224	1.49067	224.92	F
20	10.3	3.78	11.1	177	22.53	3.04659	1968.89	F
20	5.8	4.68	11.1	71	23.7604	4.8711	2081.37	F
21	6.6	4.43	12.8	164	17.8583	0.175074	1331.68	F
22	7.9	4.04	12.5	232	17.898	2.4162	529.119	F
22	9.7	3	9.6	119	20.52	0.751512	479.44	F
22	9.6	3.53	8.4	19	60.8853	11.4505	2448.28	F
23	10	4.4	11.2	136	16.6683	8.5221	2166.3	F
23	4.6	3.49	10.6	130	25.9589	4.375	491.292	F
24	7.9	4.23	13	248	16.07	0.685205	667.683	F
25	6	2.76	8.2	121	17.9601	5.8985	1183.09	F
25	5.8	3.97	11.6	184	20.5684	0.5181	241.278	F
26	8.3	2.73	8.4	176	24.48	0.428859	2315.53	F
26	5.8	2.96	8.8	117	25.43	2.41712	1920.96	F
26	3.9	3.42	9.3	151	26.6172	4.775	1958.54	F
27	5.7	4.12	11.9	126	17.5378	1.9319	1211.17	F
27	4.8	3.38	12.9	95	18.0594	3.3868	1917.04	F
27	5.1	4.44	9.8	281	18.5687	1.4446	645.459	F
28	7.3	4.57	13.4	84	15.1282	1.273	404.346	F
29	3.2	4.05	11.9	161	14.4575	1.425	1103.63	F
30	10.2	5.6	12.1	149	18.45	1.10825	360.819	F
30	3.9	3.45	10.2	48	19.8604	0.7779	1115.16	F
31	8.5	3.59	11.3	162	20.3696	1.6132	1318.7	F
33	4.7	3.81	10.6	123	17.8234	0.7691	1772.54	F
36	7.8	4.08	11.6	257	14.39	0.853841	337.026	F
36	3.2	4.39	12.2	162	28.0455	1.6368	534.411	F
36					35.8684	1.52191	720.12	F
39					27.1761	5.4348	2163.18	F
39	5.1	3.96	11.9	102	35.2246	4.9623	2011.87	F
40	3.9	3.83	10.9	135	12.3336	0.1819	112.974	F
42	5.8	3.68	11	240	28.9088	2.68423	1101.56	F
43	5.4	4	11.9	134	8.98	2.4946	1055.08	F
4	6.06	4.42	13	169	59.125	1.122		F
9	12.8	3.46	10	246	25.0655	2.45637	2358.54	F
0.5	9.8	2.76	6.7	154	197.896	2.2603	1247.49	M
1	4.74	3.65	9.3	133	17.8125	4.013	947.929	M
1	7.48	3.82	11	161	20.4375	22.21	847.3	M
1	12.06	1.91	5.6	90	21.0625	3.046	520.85	M
1	6.35	5	14	141	21.75	0.411	568.36	M
1	5.55	4.89	14.2	144	22.4375	0.124	1170.79	M
1	4.46	4.26	11.1	79	23.4375	17.738	831.65	M
1	6.22	4.26	11.1	79	26.25	1.657	91.096	M
1	4.73	3.82	11	208	27.25	5.912	136.02	M
1	4.23	8.9	8.9	72	28.875	1.851	1023.17	M
1	6.47	3.16	8.3	255	30	14.375	562.34	M
1	7.41	4.81	16	149	33.6875	4.052	670.61	M
1	4.5	5.44	14.7	40	33.875	5.472	569.57	M
1	6.75	3.74	11.2	146	33.875	5.758		M
1	5.8		16.2	150	34.9375	4.926	654.25	M
1	2.78	4.65	13.7	49	37	0.978		M
1	6.94	4.19	11.8	258	37.25	1.003	658.74	M
1	3.64	3.65	9.3	133	40.8125	1.73	926.59	M
1	3.58	4.51	12.7	183	43.75	1.247		M
1	8.4	3.97	11.5	28	44.8125	20.942	925.736	M
1	6	4.42	10.8	182	46.6875	0.39	160.57	M
1	8.31	3.84	12.1	178	49.8125	6.055		M
1	5.17	5.09	14.4	161	53	3.836		M
1	7.1	4.07	11.8	186	59.9375	1.86		M
1	2.89	4.14	12.2	160	64.0625	2.387		M
1	2.77	4.43	12.9	48	64.75	6.158		M
1	5.8	5.77	16.5	184	64.875	2.784		M
1	6.55	3.66	10.9	39	66.375	7.859	890.8	M
1	6.45	4.4	11.7	82	71.0625	16.682	621.18	M
1	2.79	3.86	13.5	101	71.8125	4.888		M
1	7.5	4.62	11.8	173	74.5	6.386	801.11	M
1	7.02	5.06	14.8	88	92.9375	3.621		M
1	5.23	4.54	11.5	281	100.938	0.469		M
1	3.63	4.78	11.8	87	102.625	0.905		M
1	5.41	6.99	18.6	32	106.25	3.701	453.79	M
1	6.81	4.9	13.8	92	--	3.121		M
1.3	11.1	4.53	8.6	322	30.94	6.67954	2188.8	M
1.5	6.3	5.45	12.8	126	56.6872	1.8819	1657.9	M
1.67	13.3	4.07	9.4	220	23.4675	2.89672	1409.14	M
2	4.56	4.49	13.6	130	22.1875	3.836	312.82	M
2	7.3	3.83	9.7	180	22.31	0.429332	1587.1	M
2	4.9	3.19	6.5	150	29.2844	1.99447	1582.52	M
2	4.56	4.84	13.2	87	30	4.041		M
2	10.2	3.69	9.1	60	31.5729	5.3819	1541.21	M
2	7.96	4.49	13.6	222	34.9375	4.035	710.33	M
2	8.5	4.33	13.4	120	34.9375	2.219		M
2	3.75	3.13	8.8	145	36	0.783	75.85	M
2	9.71	4.97	11.3	254	37.9375	1.264		M
2	5.25	5.52	11.8	126	38.1875	25.572	909.103	M
2	6.63	5.39	14.2	88	41.6875	4.182		M
2	2.75	4.6	9.9	461	51.3125	0.887	86.39	M
2	6.29	5.62	15	167	51.3125	4.658		M
2	4.86	3.67	10.9	141	59.625	3.213		M
2	4.75	4.47	10.9	158	64.1875	2.391		M
2	7.79	5.4	14	101	78.125	2.914		M
2	8.2	3.42	6.9	140	81.0295	4.58099	1596.62	M
2	4.6	3.25	15.7	5	82.375	0.225	121.27	M
2	11.55	5.29	15.9	106	98.0625	4.384	568.97	M
2	6.3	3.94	11.1	279	--	1.163		M
2.5	10.9	4.6	11.6	247	26.4805	4.7181	2731.64	M
3	18.1	4.59	11.6	142	14.8301	3.4525	2610.25	M
3	5.32	5.68	15.8	56	18.8125	1.759	586.39	M
3	4.5	5.68	15.4	72	23.625	0.398	249.97	M
3	7.41	5.85	14.9	138	24.3125	0.36	531.92	M
3	7.23	3.93	11.6	133	26.5625	2.789	557.86	M
3	6.17	3.93	11.6	133	30.5	3.391	613.169	M
3	4.57	4.67	13.6	90	33.0625	0.447	1115.1	M
3	7.3	4.12	10.1	63	34.9637	13.1162	2932	M
3	4.16	5.86	15.6	242	38.625	3.787		M
3	3.71	5.96	14.4	121	44.25	4.332		M
3	7.24	4.9	13.4	103	52.9375	8.529		M
3	8.19	3.43	9	90	61.9375	7.076		M
3	3.28	2.93	9.6	50	62.4375	4.392		M
3	2.29	4.9	14.3	106	63.5625	1.02	567.08	M
3	1.97	2.95	9.2	109	63.9375	2.499		M
3	6	4.66	14.1	162	65.5	0.361		M
3	6.65	50.5	10.2	87	82.1875	1.085	375.23	M
3	2.65	5.32	15	239	96.4375	1.89		M
3	6.06	4.61	10.8	65	100.25	4.651	698.33	M
3	4.64	5.79	14.6	207	143.375	1.285		M
4	11.5	3.12	5.5	561	11.75	0.387	56.85	M
4	4.76	4.84	13.4	234	15.0625	1.531	661.88	M
4	7.9	4.37	10.7	206	19.09	3.93699	1386.78	M
4	10.93	4.71	9.7	116	20.375	6.898	697.81	M
4	11.27	5.61	15.9	143	24.375	0.661	128.35	M
4	8.5	4.24	9.6	281	25.9375	1.479	796.21	M
4	4.46	4.09	11	115	33.4375	5.76		M
4	9.52	2.04	5.9	333	33.875	2.696	438.83	M
4	7.09	5.19	14.4	153	37.5	5.372	399.36	M
4	6.59	6.28	18.2	195	43.4375	1.737		M
4	7.69	5.45	15.7	162	47.5625	9.348	1183.86	M
4	5.6	4.75	16.4	199	60.6875	0.348		M
4	4.32	5.25	14.9	193	61.375	3.486		M
4		3.39	9.5	22	65.625	7.567	677.22	M
4	5.61	5.8	16.5	237	74.3125	1.365		M
4	4.26	5.5	14.8	165	76.0625	3.004		M
4	6.03	4.89	14.2	114	79.625	7.01		M
4	3.41	5.09	13.9	112	91.1875	3.36		M
4	5.56	3.27	8.6	131	97.1875	7.532		M
4	2.59	5.71	12	93	--	4.969	146.33	M
4	4.56	5.34	13.4	98	--		208.74	M
5	4.59	5.39	12.9	190	15.375	1.306	498.66	M
5	5.1	4.24	13.9	148	19.5	0.127	206.12	M
5	4.6	3.41	9.2	90	26.7538	3.1446	754.137	M
5	3.41	4.84	14.2	93	32.625	5.994	401.24	M
5	3.05	3.61	7.8	48	32.6875	1.587		M
5	7.47	4.51	11.5	309	38.375	0.249	654.25	M
5	3.28	4.36	12.8	35	41.5	5.378		M
5	5.99	4.34	12	315	42.1875	1.744		M
5	5.02	5.53	14.8	326	46.0625	0.662	190.33	M
5		4.35	11.1	33	46.25	9.106		M
5	6.65	4.6	13.3	205	48	2.257		M
5	6.97	5	15.9	91	68.9375	1.707		M
5	4.67	5.93	14.3	57	70.8125	2.567	554.67	M
5	8.78	4.68	12.8	188	73.875	1.562		M
5	2.03	5.01	14.5	137	75.125	3.715		M
5	6.85	5.36	15.6	161	77.625	1.256		M
5	4	3.94	11.7	81	87.4375	1.336	250.97	M
5	8.34	4.47	11	247	115.125	0.196		M
6	8	4.55	11.3	166	12.29	9.65732	1715.01	M
6	5.14	4.48	12.8	147	16.25	1.712	856.06	M
6	4.17	4.26	11.1	79	18.125	2.441	881.55	M
6	7.2	4.16	12.3	184	22.3125	1.868	830.59	M
6	7.3	4.03	10.2	105	22.89	3.28937	997.161	M
6	6.17	5.58	15.4	249	26.875	0.366	583.94	M
6	5.16	4.86	10.2	77	33.6875	4.154	988.218	M
6	3.61	4.81	11.9	117	33.875	1.536		M
6	3.73	6.34	13.1	72	35.375	1.562		M
6	1.95	5.95	16.2	70	53.5	5.249		M
6	4.8	4.94	11.6	374	53.625	1.482	296.41	M
6	4.85	4.78	15.1	114	54.1875	1.577		M
6	6.32	5.99	15.3	130	56.5625	2.535		M
6	10.2		13.7	164	63.5625	1.02	665.88	M
6	1.66	4.85	13.3	379	71	2.637		M
6	7.75	4.52	10.7	151	88.625			M
6	1.94	5.47	11.7	43	93.8125	8.841	1151.1	M
7	9.02	5.59	12.1	171	14.5625	1.722	515.25	M
7	7.3	3.72	7.7	130	15.23	5.84411	1821.02	M
7	4.81	4.98	11.7	141	18.75	6.198	189.156	M
7	6.47	4.48	10.7	162	18.9375	0.482	1276.45	M
7	6.08	4.76	10.6	150	22.375	3.593	374.32	M
7	5.03	4.99	12.9	96	31.625	2.908	673.09	M
7	8.64	5.91	14.5	146	32.0625	6.724	1110.64	M
7	6.2	3.8	9	190	33.875	1.96		M
7	5.83	5.25	15.1	37	39.8125	6.207		M
7	6.95	5.61	15.1	129	40.4375			M
7	3.99	5.16	13.4	147	41.125	3.703	555.63	M
7	8.69	4.03	6.1	37	55.1875	1	120.59	M
7	3.31	5.25	14.2	17	58.5	2.369		M
7	5.71	5.35	16	152	65.9375	2.494		M
7	10.54	4.38	11.2	281	70.1875	0.335		M
7	6.23	3.86	10	149	122.938			M
8	7.67	4.84	14.4	227	14.6875	2.777	655.62	M
8	10.4		12.9	142	14.6875	2.777	880.16	M
8	8.64	4.68	12.2	125	23.4375	20.412	917.9	M
8	7.29	3.18	8.4	142	26.0625	2.916		M
8	8.33	4.51	11.1	130	28.625	8.214	803.24	M
8	6.41	5.13	11.6	78	28.875	1.553	513.84	M
8	6.81	4.06	10.4	191	31.6875	3.525	127.4	M
8	5.59	3.89	11	213	37.6875	1.103	448.26	M
8	5.25	3.15	11	95	55.25	0.55	348.12	M
8	1.25	3.97	10.8	58	71.5625	3.445		M
8	7.76	4.97	14.5	87	73.375	2.49	1097.14	M
8	6.46	5.08	13.4	126	81.25	2.237		M
8	4.42	4.23	13.2	31	89.25	2.323	453.79	M
8	6.16	4.08	11.9	296	--	1.47	84.02	M
9	2.8	5.3	15.5	157	11.4375	0.124	1309.54	M
9	6.7	3.93	10.6	246	14.4078	7.2368	1128.77	M
9	4.4	4.63	12.8	194	19.3387	2.6044	1962.72	M
9	11.8	4.23	12.4		23.6114	2.926	2217.31	M
9	5.06	4.39	12.4	79	46.625	12.06		M
9	9.07	5.44	14.9	158	47.8125	0.171	646.97	M
9	6.54	4.17	11.2	97	64.0625	3.934	672.88	M
9	6.94	5.49	15.1	129	105.062			M
10	8.8	4.77	13.1	92	16.3081	4.3456	2173.9	M
10	5.3	4.49	13.1	92	23.625	1.228	586.39	M
10	3.32	5.07	14.2	69	26.25	3.548	386.64	M
10	4.45	5.13	15.3	155	36.6875			M
10	7.63	4.77	12.6	194	46.9375	0.156	1309.53	M
10	4.57	5.09	10.2	113	62.875	2.567	429.76	M
11	3.82	4.3	8.7	153	65.1875			M
11	10.76	5.03	14.7	155	72.375	8.973	155.79	M
11	3.06	4.85	13.3	111	111.938	3.791		M
12	11.7	4.23	11.4	228	15.29	0.675029	48.006	M
12	6.86	4.26	11.2	229	22.3125	1.868	116.75	M
12	11.57		4.7		51.5	7.156	113.15	M
12	3.99	5.47	12.8	228	87.8125	1.662	506.54	M
13	8.8	4.56	11.6	222	22.7	0.950759	874.023	M
15	6.3	5.5	14.6	56	19.4381	3.8446	2058.81	M
16	6.8	4.02	11.9	256	12.7434	0.2525	2769.28	M
17	6.3	4.71	13.4	59	23.0276	4.9946	2262	M
18	5.7	5.42	14.9	214	16.4572	0.2583	171.471	M
18	3.1	4.63	13.6	72	18.904	2.123	1648.45	M
18	6.1	3.56	9.5	189	22.996	2.53439	1781.28	M
22	4.3	4.49	12.9	45	21.98	2.78484	1003.88	M
23	10.8	4.05	9.4	196	19.7113	3.373	2487.43	M
25	2.9	5.14	14	163	20.3075	2.2397	1696.36	M
27	8.4	4.48	13.3	218	21.5868	0.573	994.023	M
27	14.7	5.3	12.8	285	27.27	2.64245	2423.05	M
34	3	4.76	12.5	108	12.2218	0.876	1865.98	M
